# Supplementary material for: Endoplasmic reticulum oxidoreductin provides resilience against reductive stress and hypoxic conditions by mediating luminal redox dynamics
Source: Plant Cell. 2022 Jul 12;34(10):4007–27. doi: 10.1093/plcell/koac202 (PMC9516139; doi:10.1093/plcell/koac202)
Supplement: koac202_Supplementary_Data [file koac202_supplementary_data.zip]

Archive with 5 entries (4 files):
- koac202_Supplementary_Data/
- koac202_Supplementary_Data/Author_Revisions_Checklist.pdf
- koac202_Supplementary_Data/Supplemental Data sets_113.xlsx
- koac202_Supplementary_Data/TPC2021RA01165R1_Peer Review Report.pdf
- koac202_Supplementary_Data/Ugalde_et_al_Suppl_220628.pdf
