# Supplementary material for: Endoplasmic reticulum oxidoreductin provides resilience against reductive stress and hypoxic conditions by mediating luminal redox dynamics
Source: Plant Cell. 2022 Jul 12;34(10):4007–27. doi: 10.1093/plcell/koac202 (PMC9516139; doi:10.1093/plcell/koac202)
Supplement: koac202_Supplementary_Data [file koac202_supplementary_data.zip › koac202_Supplementary_Data/Supplemental Data sets_113.xlsx]

## Sheet: Supplemental Data Set S1
Supplemental Data sets. Ugalde et al.
Figure 1C
One-way ANOVA summary (0 µM DTT)
F	4.136
P value	0.0188
P value summary	*
Significant diff. among means (P < 0.05)?	Yes
R squared	0.3714
Brown-Forsythe test
F (DFn, DFd)	2,840 (3, 21)
P value	0.0626
P value summary	ns
Are SDs significantly different (P < 0.05)?	No
Bartlett's test
Bartlett's statistic (corrected)	7.276
P value	0.0636
P value summary	ns
Are SDs significantly different (P < 0.05)?	No
ANOVA table	SS	DF	MS	F (DFn, DFd)	P value
Treatment (between columns)	173.6	3	57.88	F (3, 21) = 4,136	P=0,0188
Residual (within columns)	293.9	21	13.99
Total	467.5	24
Data summary
Number of treatments (columns)	4
Number of values (total)	25
Number of families	1
Number of comparisons per family	6
Alpha	0.05
Tukey's multiple comparisons test	Mean Diff,	95,00% CI of diff,	Below threshold?	Summary	Adjusted P Value
WT vs. ero1-3	0.2872	-5,733 to 6,307	No	ns	0.9991	A-B
WT vs. amiRERO2	-1.547	-7,567 to 4,474	No	ns	0.8896	A-C
WT vs. ero1ero2	5.249	-0,5521 to 11,05	No	ns	0.0853	A-D
ero1-3 vs. amiRERO2	-1.834	-7,854 to 4,186	No	ns	0.8305	B-C
ero1-3 vs. ero1ero2	4.962	-0,8393 to 10,76	No	ns	0.1112	B-D
amiRERO2 vs. ero1ero2	6.795	0,9944 to 12,60	Yes	*	0.0179	C-D
Test details	Mean 1	Mean 2	Mean Diff,	SE of diff,	n1	n2	q	DF
WT vs. ero1-3	38.85	38.56	0.2872	2.16	6	6	0.188	21
WT vs. amiRERO2	38.85	40.4	-1.547	2.16	6	6	1.013	21
WT vs. ero1ero2	38.85	33.6	5.249	2.081	6	7	3.567	21
ero1-3 vs. amiRERO2	38.56	40.4	-1.834	2.16	6	6	1.201	21
ero1-3 vs. ero1ero2	38.56	33.6	4.962	2.081	6	7	3.372	21
amiRERO2 vs. ero1ero2	40.4	33.6	6.795	2.081	6	7	4.618	21
One-way ANOVA summary (450 µM DTT)
F	230.7
P value	<0,0001
P value summary	****
Significant diff. among means (P < 0.05)?	Yes
R squared	0.9719
Brown-Forsythe test
F (DFn, DFd)	2,177 (3, 20)
P value	0.1225
P value summary	ns
Are SDs significantly different (P < 0.05)?	No
Bartlett's test
Bartlett's statistic (corrected)	20.91
P value	0.0001
P value summary	***
Are SDs significantly different (P < 0.05)?	Yes
ANOVA table	SS	DF	MS	F (DFn, DFd)	P value
Treatment (between columns)	4741	3	1580	F (3, 20) = 230,7	P<0,0001
Residual (within columns)	137	20	6.851
Total	4878	23
Data summary
Number of treatments (columns)	4
Number of values (total)	24
Number of families	1
Number of comparisons per family	6
Alpha	0.05
Tukey's multiple comparisons test	Mean Diff,	95,00% CI of diff,	Below threshold?	Summary	Adjusted P Value
WT vs. ero1-3	1.544	-2,686 to 5,773	No	ns	0.739	A-B
WT vs. amiRERO2	-1.676	-5,905 to 2,554	No	ns	0.6883	A-C
WT vs. ero1ero2	32.31	28,08 to 36,54	Yes	****	<0,0001	A-D
ero1-3 vs. amiRERO2	-3.219	-7,449 to 1,010	No	ns	0.1777	B-C
ero1-3 vs. ero1ero2	30.77	26,54 to 34,99	Yes	****	<0,0001	B-D
amiRERO2 vs. ero1ero2	33.98	29,75 to 38,21	Yes	****	<0,0001	C-D
Test details	Mean 1	Mean 2	Mean Diff,	SE of diff,	n1	n2	q	DF
WT vs. ero1-3	33.51	31.96	1.544	1.511	6	6	1.445	20
WT vs. amiRERO2	33.51	35.18	-1.676	1.511	6	6	1.568	20
WT vs. ero1ero2	33.51	1.198	32.31	1.511	6	6	30.24	20
ero1-3 vs. amiRERO2	31.96	35.18	-3.219	1.511	6	6	3.013	20
ero1-3 vs. ero1ero2	31.96	1.198	30.77	1.511	6	6	28.79	20
amiRERO2 vs. ero1ero2	35.18	1.198	33.98	1.511	6	6	31.8	20
One-way ANOVA summary (800 µM DTT)
F	115.4
P value	<0,0001
P value summary	****
Significant diff. among means (P < 0.05)?	Yes
R squared	0.9454
Brown-Forsythe test
F (DFn, DFd)	4,551 (3, 20)
P value	0.0138
P value summary	*
Are SDs significantly different (P < 0.05)?	Yes
Bartlett's test
Bartlett's statistic (corrected)	29.66
P value	<0,0001
P value summary	****
Are SDs significantly different (P < 0.05)?	Yes
ANOVA table	SS	DF	MS	F (DFn, DFd)	P value
Treatment (between columns)	3120	3	1040	F (3, 20) = 115,4	P<0,0001
Residual (within columns)	180.3	20	9.014
Total	3300	23
Data summary
Number of treatments (columns)	4
Number of values (total)	24
Number of families	1
Number of comparisons per family	6
Alpha	0.05
Tukey's multiple comparisons test	Mean Diff,	95,00% CI of diff,	Below threshold?	Summary	Adjusted P Value
WT vs. ero1-3	1.813	-3,039 to 6,665	No	ns	0.725	A-B
WT vs. amiRERO2	-1.961	-6,813 to 2,890	No	ns	0.675	A-C
WT vs. ero1ero2	26.1	21,25 to 30,95	Yes	****	<0,0001	A-D
ero1-3 vs. amiRERO2	-3.775	-8,626 to 1,077	No	ns	0.1637	B-C
ero1-3 vs. ero1ero2	24.29	19,44 to 29,14	Yes	****	<0,0001	B-D
amiRERO2 vs. ero1ero2	28.06	23,21 to 32,91	Yes	****	<0,0001	C-D
Test details	Mean 1	Mean 2	Mean Diff,	SE of diff,	n1	n2	q	DF
WT vs. ero1-3	27.28	25.46	1.813	1.733	6	6	1.479	20
WT vs. amiRERO2	27.28	29.24	-1.961	1.733	6	6	1.6	20
WT vs. ero1ero2	27.28	1.175	26.1	1.733	6	6	21.29	20
ero1-3 vs. amiRERO2	25.46	29.24	-3.775	1.733	6	6	3.079	20
ero1-3 vs. ero1ero2	25.46	1.175	24.29	1.733	6	6	19.82	20
amiRERO2 vs. ero1ero2	29.24	1.175	28.06	1.733	6	6	22.9	20
One-way ANOVA summary (2000 µM DTT)
F	119.7
P value	<0,0001
P value summary	****
Significant diff. among means (P < 0.05)?	Yes
R squared	0.9473
Brown-Forsythe test
F (DFn, DFd)	3,805 (3, 20)
P value	0.0262
P value summary	*
Are SDs significantly different (P < 0.05)?	Yes
Bartlett's test
Bartlett's statistic (corrected)	18.45
P value	0.0004
P value summary	***
Are SDs significantly different (P < 0.05)?	Yes
ANOVA table	SS	DF	MS	F (DFn, DFd)	P value
Treatment (between columns)	55.21	3	18.4	F (3, 20) = 119,7	P<0,0001
Residual (within columns)	3.074	20	0.1537
Total	58.28	23
Data summary
Number of treatments (columns)	4
Number of values (total)	24
Number of families	1
Number of comparisons per family	6
Alpha	0.05
Tukey's multiple comparisons test	Mean Diff,	95,00% CI of diff,	Below threshold?	Summary	Adjusted P Value
WT vs. ero1-3	2.695	2,061 to 3,328	Yes	****	<0,0001	A-B
WT vs. amiRERO2	-0.03817	-0,6717 to 0,5953	No	ns	0.9982	A-C
WT vs. ero1ero2	3.277	2,644 to 3,911	Yes	****	<0,0001	A-D
ero1-3 vs. amiRERO2	-2.733	-3,366 to -2,099	Yes	****	<0,0001	B-C
ero1-3 vs. ero1ero2	0.5827	-0,05082 to 1,216	No	ns	0.0783	B-D
amiRERO2 vs. ero1ero2	3.316	2,682 to 3,949	Yes	****	<0,0001	C-D
Test details	Mean 1	Mean 2	Mean Diff,	SE of diff,	n1	n2	q	DF
WT vs. ero1-3	4.405	1.711	2.695	0.2263	6	6	16.84	20
WT vs. amiRERO2	4.405	4.443	-0.03817	0.2263	6	6	0.2385	20
WT vs. ero1ero2	4.405	1.128	3.277	0.2263	6	6	20.48	20
ero1-3 vs. amiRERO2	1.711	4.443	-2.733	0.2263	6	6	17.08	20
ero1-3 vs. ero1ero2	1.711	1.128	0.5827	0.2263	6	6	3.641	20
amiRERO2 vs. ero1ero2	4.443	1.128	3.316	0.2263	6	6	20.72	20

## Sheet: Supplemental Data Set S2
Supplemental Data sets. Ugalde et al.
Figure 2C
Unpaired T-test (Survival score)
Column B	ero1 ero2
vs.	vs,
Column A	WT
Unpaired t test
P value	0.0007
P value summary	***
Significantly different (P < 0.05)?	Yes
One- or two-tailed P value?	Two-tailed
t, df	t=6,380, df=6
How big is the difference?
Mean of column A	2.943
Mean of column B	1.734
Difference between means (B - A) ± SEM	-1,209 ± 0,1895
95% confidence interval	-1,672 to -0,7452
R squared (eta squared)	0.8715
F test to compare variances
F, DFn, Dfd	2,282, 3, 3
P value	0.5155
P value summary	ns
Significantly different (P < 0.05)?	No
Data analyzed
Sample size, column A	4
Sample size, column B	4
Figure 2E
Unpaired T-test (Fresh weight_Control)			Unpaired T-test (Fresh weight_Submerged 4d)			Unpaired T-test (Fresh weight_Submerged 5d)
Column B	ero1 ero2		Column D	ero1 ero2		Column F	ero1 ero2
vs.	vs,		vs.	vs,		vs.	vs,
Column A	WT		Column C	WT		Column E	WT
Unpaired t test			Unpaired t test			Unpaired t test
P value	0.2555		P value	0.0046		P value	<0,0001
P value summary	ns		P value summary	**		P value summary	****
Significantly different (P < 0.05)?	No		Significantly different (P < 0.05)?	Yes		Significantly different (P < 0.05)?	Yes
One- or two-tailed P value?	Two-tailed		One- or two-tailed P value?	Two-tailed		One- or two-tailed P value?	Two-tailed
t, df	t=1,194, df=12		t, df	t=3,176, df=21		t, df	t=5,186, df=20
How big is the difference?			How big is the difference?			How big is the difference?
Mean of column A	1.039		Mean of column C	0.4696		Mean of column E	0.382
Mean of column B	0.9357		Mean of column D	0.319		Mean of column F	0.2192
Difference between means (B - A) ± SEM	-0,1032 ± 0,08641		Difference between means (D - C) ± SEM	-0,1505 ± 0,04740		Difference between means (F - E) ± SEM	-0,1628 ± 0,03140
95% confidence interval	-0,2915 to 0,08509		95% confidence interval	-0,2491 to -0,05196		95% confidence interval	-0,2283 to -0,09733
R squared (eta squared)	0.1062		R squared (eta squared)	0.3244		R squared (eta squared)	0.5735
F test to compare variances			F test to compare variances			F test to compare variances
F, DFn, Dfd	5,195, 6, 6		F, DFn, Dfd	3,018, 10, 11		F, DFn, Dfd	1,525, 9, 11
P value	0.0651		P value	0.0838		P value	0.502
P value summary	ns		P value summary	ns		P value summary	ns
Significantly different (P < 0.05)?	No		Significantly different (P < 0.05)?	No		Significantly different (P < 0.05)?	No
Data analyzed			Data analyzed			Data analyzed
Sample size, column A	7		Sample size, column C	12		Sample size, column E	12
Sample size, column B	7		Sample size, column D	11		Sample size, column F	10
Figure 2G
Unpaired T-test (Growth resumption_Control)			Unpaired T-test (Growth resumption_Hypoxia)
Column C	ero1ero2		Column D	ero1ero2
vs.	vs,		vs.	vs,
Column A	WT		Column B	WT
Unpaired t test			Unpaired t test
P value	0.2598		P value	0.0051
P value summary	ns		P value summary	**
Significantly different (P < 0.05)?	No		Significantly different (P < 0.05)?	Yes
One- or two-tailed P value?	Two-tailed		One- or two-tailed P value?	Two-tailed
t, df	t=1,312, df=4		t, df	t=3,070, df=25
How big is the difference?			How big is the difference?
Mean of column A	98.89		Mean of column B	37.81
Mean of column C	94.58		Mean of column D	16.72
Difference between means (C - A) ± SEM	-4,312 ± 3,287		Difference between means (D - B) ± SEM	-21,08 ± 6,867
95% confidence interval	-13,44 to 4,814		95% confidence interval	-35,22 to -6,939
R squared (eta squared)	0.3008		R squared (eta squared)	0.2738
F test to compare variances			F test to compare variances
F, DFn, Dfd	7,752, 2, 2		F, DFn, Dfd	3,367, 12, 13
P value	0.2285		P value	0.0388
P value summary	ns		P value summary	*
Significantly different (P < 0.05)?	No		Significantly different (P < 0.05)?	Yes
Data analyzed			Data analyzed
Sample size, column A	3		Sample size, column B	13
Sample size, column C	3		Sample size, column D	14
Figure 2H
One-way ANOVA summary (root lenght)
F	60.21
P value	<0,0001
P value summary	****
Significant diff. among means (P < 0.05)?	Yes
R squared	0.3565
Brown-Forsythe test
F (DFn, DFd)	3,893 (3, 326)
P value	0.0093
P value summary	**
Are SDs significantly different (P < 0.05)?	Yes
Bartlett's test
Bartlett's statistic (corrected)	13.09
P value	0.0044
P value summary	**
Are SDs significantly different (P < 0.05)?	Yes
ANOVA table	SS	DF	MS	F (DFn, DFd)	P value
Treatment (between columns)	1759	3	586.3	F (3, 326) = 60,21	P<0,0001
Residual (within columns)	3174	326	9.737
Total	4933	329
Data summary
Number of treatments (columns)	4
Number of values (total)	330
Number of families	1
Number of comparisons per family	6
Alpha	0.05
Tukey's multiple comparisons test	Mean Diff,	95,00% CI of diff,	Below threshold?	Summary	Adjusted P Value
Control_WT vs. Control_ero1 ero2	0.7124	-0,6175 to 2,042	No	ns	0.5107	A-B
Control_WT vs. Hypoxia_WT	4.466	3,334 to 5,598	Yes	****	<0,0001	A-C
Control_WT vs. Hypoxia_ero1 ero2	5.53	4,200 to 6,860	Yes	****	<0,0001	A-D
Control_ero1 ero2 vs. Hypoxia_WT	3.754	2,486 to 5,022	Yes	****	<0,0001	B-C
Control_ero1 ero2 vs. Hypoxia_ero1 ero2	4.818	3,370 to 6,265	Yes	****	<0,0001	B-D
Hypoxia_WT vs. Hypoxia_ero1 ero2	1.064	-0,2038 to 2,332	No	ns	0.1347	C-D
Test details	Mean 1	Mean 2	Mean Diff,	SE of diff,	n1	n2	q	DF
Control_WT vs. Control_ero1 ero2	11.97	11.26	0.7124	0.515	90	62	1.956	326
Control_WT vs. Hypoxia_WT	11.97	7.503	4.466	0.4383	90	116	14.41	326
Control_WT vs. Hypoxia_ero1 ero2	11.97	6.439	5.53	0.515	90	62	15.19	326
Control_ero1 ero2 vs. Hypoxia_WT	11.26	7.503	3.754	0.4909	62	116	10.81	326
Control_ero1 ero2 vs. Hypoxia_ero1 ero2	11.26	6.439	4.818	0.5605	62	62	12.16	326
Hypoxia_WT vs. Hypoxia_ero1 ero2	7.503	6.439	1.064	0.4909	116	62	3.065	326

## Sheet: Supplemental Data Set S3
Supplemental Data sets. Ugalde et al.
Figure 4C
One-way ANOVA summary (WT)
F	49.77
P value	<0,0001
P value summary	****
Significant diff. among means (P < 0.05)?	Yes
R square	0.5638
Brown-Forsythe test
F (DFn, DFd)	0,07902 (2, 77)
P value	0.9241
P value summary	ns
Are SDs significantly different (P < 0.05)?	No
Bartlett's test
Bartlett's statistic (corrected)	1.127
P value	0.5694
P value summary	ns
Are SDs significantly different (P < 0.05)?	No
ANOVA table	SS	DF	MS	F (DFn, DFd)	P value
Treatment (between columns)	1.82	2	0.9099	F (2, 77) = 49,77	P<0,0001
Residual (within columns)	1.408	77	0.01828
Total	3.228	79
Data summary
Number of treatments (columns)	3
Number of values (total)	80
Number of families	1
Number of comparisons per family	3
Alpha	0.05
Tukey's multiple comparisons test	Mean Diff,	95,00% CI of diff,	Significant?	Summary	Adjusted P Value
10 mM DTT vs. water	-0.1746	-0,2892 to -0,06011	Yes	**	0.0014	A-B
10 mM DTT vs. 100 mM H2O2	-0.4272	-0,5447 to -0,3097	Yes	****	<0,0001	A-D
water vs. 100 mM H2O2	-0.2526	-0,3303 to -0,1748	Yes	****	<0,0001	B-D
Test details	Mean 1	Mean 2	Mean Diff,	SE of diff,	n1	n2	q	DF
10 mM DTT vs. water	0.4437	0.6183	-0.1746	0.04793	10	39	5.153	77
10 mM DTT vs. 100 mM H2O2	0.4437	0.8709	-0.4272	0.04918	10	31	12.29	77
water vs. 100 mM H2O2	0.6183	0.8709	-0.2526	0.03254	39	31	10.98	77
Figure 4D
One-way ANOVA summary (ero1 ero2)
F	69.42
P value	<0,0001
P value summary	****
Significant diff. among means (P < 0.05)?	Yes
R square	0.6554
Brown-Forsythe test
F (DFn, DFd)	3,928 (2, 73)
P value	0.024
P value summary	*
Are SDs significantly different (P < 0.05)?	Yes
Bartlett's test
Bartlett's statistic (corrected)	14.74
P value	0.0006
P value summary	***
Are SDs significantly different (P < 0.05)?	Yes
ANOVA table	SS	DF	MS	F (DFn, DFd)	P value
Treatment (between columns)	2.916	2	1.458	F (2, 73) = 69,42	P<0,0001
Residual (within columns)	1.533	73	0.021
Total	4.449	75
Data summary
Number of treatments (columns)	3
Number of values (total)	76
Number of families	1
Number of comparisons per family	3
Alpha	0.05
Tukey's multiple comparisons test	Mean Diff,	95,00% CI of diff,	Significant?	Summary	Adjusted P Value
10 mM DTT vs. water	-0.1665	-0,2917 to -0,04138	Yes	**	0.006	A-B
10 mM DTT vs. 100 mM H2O2	-0.5083	-0,6334 to -0,3831	Yes	****	<0,0001	A-D
water vs. 100 mM H2O2	-0.3418	-0,4271 to -0,2564	Yes	****	<0,0001	B-D
Test details	Mean 1	Mean 2	Mean Diff,	SE of diff,	n1	n2	q	DF
10 mM DTT vs. water	0.3239	0.4904	-0.1665	0.05231	10	33	4.502	73
10 mM DTT vs. 100 mM H2O2	0.3239	0.8322	-0.5083	0.05231	10	33	13.74	73
water vs. 100 mM H2O2	0.4904	0.8322	-0.3418	0.03568	33	33	13.55	73

## Sheet: Supplemental Data Set S4
Supplemental Data sets. Ugalde et al.
Figure 5D
Unpaired T-test (reduction)
Column B	ero1 ero2
vs.	vs,
Column A	WT
Unpaired t test
P value	0.429
P value summary	ns
Significantly different (P < 0.05)?	No
One- or two-tailed P value?	Two-tailed
t, df	t=0,8243, df=10
How big is the difference?
Mean of column A	-0.05822
Mean of column B	-0.04673
Difference between means (B - A) ± SEM	0,01148 ± 0,01393
95% confidence interval	-0,01956 to 0,04252
R squared (eta squared)	0.06363
F test to compare variances
F, DFn, Dfd	3,897, 5, 5
P value	0.1618
P value summary	ns
Significantly different (P < 0.05)?	No
Data analyzed
Sample size, column A	6
Sample size, column B	6
Figure 5E
Unpaired T-test (re-oxidation)
Column B	ero1 ero2
vs.	vs,
Column A	WT
Unpaired t test
P value	0.0377
P value summary	*
Significantly different (P < 0.05)?	Yes
One- or two-tailed P value?	Two-tailed
t, df	t=2,435, df=9
How big is the difference?
Mean of column A	0.02328
Mean of column B	0.01133
Difference between means (B - A) ± SEM	-0,01195 ± 0,004907
95% confidence interval	-0,02305 to -0,0008468
R squared (eta squared)	0.3971
F test to compare variances
F, DFn, Dfd	2,360, 4, 5
P value	0.3717
P value summary	ns
Significantly different (P < 0.05)?	No
Data analyzed
Sample size, column A	5
Sample size, column B	6

## Sheet: Supplemental Data Set S5
Supplemental Data sets. Ugalde et al.
Figure 6B
One-way ANOVA summary (steady state)
F	7.659
P value	0.0001
P value summary	***
Significant diff. among means (P < 0.05)?	Yes
R square	0.2148
Brown-Forsythe test
F (DFn, DFd)	9,13 (3, 84)
P value	<0,0001
P value summary	****
Are SDs significantly different (P < 0.05)?	Yes
Bartlett's test
Bartlett's statistic (corrected)	19.71
P value	0.0002
P value summary	***
Are SDs significantly different (P < 0.05)?	Yes
ANOVA table	SS	DF	MS	F (DFn, DFd)	P value
Treatment (between columns)	0.07694	3	0.02565	F (3, 84) = 7,659	P=0,0001
Residual (within columns)	0.2813	84	0.003348
Total	0.3582	87
Data summary
Number of treatments (columns)	4
Number of values (total)	88
Number of families	1
Number of comparisons per family	6
Alpha	0.05
Tukey's multiple comparisons test	Mean Diff,	95,00% CI of diff,	Significant?	Summary	Adjusted P Value
WT vs. ero1 ero2	0.06996	0,03135 to 0,1086	Yes	****	<0,0001	A-B
WT vs. ero1-3	0.02328	-0,01906 to 0,06562	No	ns	0.4777	A-C
WT vs. amiRERO2	0.03069	-0,0421 to 0,1035	No	ns	0.6874	A-D
ero1 ero2 vs. ero1-3	-0.04668	-0,09014 to -0,00322	Yes	*	0.0303	B-C
ero1 ero2 vs. amiRERO2	-0.03927	-0,1127 to 0,03418	No	ns	0.5021	B-D
ero1-3 vs. amiRERO2	0.007414	-0,06806 to 0,08289	No	ns	0.994	C-D
Test details	Mean 1	Mean 2	Mean Diff,	SE of diff,	n1	n2	q	DF
WT vs. ero1 ero2	0.2873	0.2174	0.06996	0.01473	33	29	6.717	84
WT vs. ero1-3	0.2873	0.2641	0.02328	0.01615	33	21	2.038	84
WT vs. amiRERO2	0.2873	0.2567	0.03069	0.02777	33	5	1.563	84
ero1 ero2 vs. ero1-3	0.2174	0.2641	-0.04668	0.01658	29	21	3.982	84
ero1 ero2 vs. amiRERO2	0.2174	0.2567	-0.03927	0.02802	29	5	1.982	84
ero1-3 vs. amiRERO2	0.2641	0.2567	0.007414	0.02879	21	5	0.3641	84
Figure 6C
One-way ANOVA summary (burst -recovery)
F	11.95
P value	<0,0001
P value summary	****
Significant diff. among means (P < 0.05)?	Yes
R square	0.3016
Brown-Forsythe test
F (DFn, DFd)	0,689 (3, 83)
P value	0.5613
P value summary	ns
Are SDs significantly different (P < 0.05)?	No
Bartlett's test
Bartlett's statistic (corrected)	3.563
P value	0.3127
P value summary	ns
Are SDs significantly different (P < 0.05)?	No
ANOVA table	SS	DF	MS	F (DFn, DFd)	P value
Treatment (between columns)	0.04829	3	0.0161	F (3, 83) = 11,95	P<0,0001
Residual (within columns)	0.1118	83	0.001347
Total	0.1601	86
Data summary
Number of treatments (columns)	4
Number of values (total)	87
Number of families	1
Number of comparisons per family	6
Alpha	0.05
Tukey's multiple comparisons test	Mean Diff,	95,00% CI of diff,	Significant?	Summary	Adjusted P Value
WT vs. ero1 ero2	0.04552	0,0208 to 0,07025	Yes	****	<0,0001	A-B
WT vs. ero1-3	0.02164	-0,005219 to 0,04851	No	ns	0.1576	A-C
WT vs. amiRERO2	-0.03877	-0,08495 to 0,007414	No	ns	0.1315	A-D
ero1 ero2 vs. ero1-3	-0.02388	-0,05166 to 0,003901	No	ns	0.1175	B-C
ero1 ero2 vs. amiRERO2	-0.08429	-0,131 to -0,03757	Yes	****	<0,0001	B-D
ero1-3 vs. amiRERO2	-0.06041	-0,1083 to -0,01253	Yes	**	0.0075	C-D
Test details	Mean 1	Mean 2	Mean Diff,	SE of diff,	n1	n2	q	DF
WT vs. ero1 ero2	0.0527	0.007181	0.04552	0.009431	33	28	6.827	83
WT vs. ero1-3	0.0527	0.03106	0.02164	0.01025	33	21	2.988	83
WT vs. amiRERO2	0.0527	0.09147	-0.03877	0.01761	33	5	3.113	83
ero1 ero2 vs. ero1-3	0.007181	0.03106	-0.02388	0.0106	28	21	3.187	83
ero1 ero2 vs. amiRERO2	0.007181	0.09147	-0.08429	0.01782	28	5	6.689	83
ero1-3 vs. amiRERO2	0.03106	0.09147	-0.06041	0.01826	21	5	4.678	83

## Sheet: Supplemental Data Set S6
Supplemental Data sets. Ugalde et al.
Supplemental Figure S2B
One-way ANOVA summary (0 µM ero1)
F	33.34
P value	<0,0001
P value summary	****
Significant diff. among means (P < 0.05)?	Yes
R square	0.5971
Brown-Forsythe test
F (DFn, DFd)	9,878 (2, 45)
P value	0.0003
P value summary	***
Are SDs significantly different (P < 0.05)?	Yes
Bartlett's test
Bartlett's statistic (corrected)	19.28
P value	<0,0001
P value summary	****
Are SDs significantly different (P < 0.05)?	Yes
ANOVA table	SS	DF	MS	F (DFn, DFd)	P value
Treatment (between columns)	3971	2	1985	F (2, 45) = 33,34	P<0,0001
Residual (within columns)	2679	45	59.54
Total	6650	47
Data summary
Number of treatments (columns)	3
Number of values (total)	48
Number of families	1
Number of comparisons per family	3
Alpha	0.05
Tukey's multiple comparisons test	Mean Diff,	95,00% CI of diff,	Significant?	Summary	Adjusted P Value
WT vs. ero1-3	-1.628	-8,24 to 4,984	No	ns	0.8226	A-B
WT vs. ero1-4	18.43	11,82 to 25,04	Yes	****	<0,0001	A-C
ero1-3 vs. ero1-4	20.06	13,44 to 26,67	Yes	****	<0,0001	B-C
Test details	Mean 1	Mean 2	Mean Diff,	SE of diff,	n1	n2	q	DF
WT vs. ero1-3	36.1	37.73	-1.628	2.728	16	16	0.8439	45
WT vs. ero1-4	36.1	17.67	18.43	2.728	16	16	9.553	45
ero1-3 vs. ero1-4	37.73	17.67	20.06	2.728	16	16	10.4	45
One-way ANOVA summary (800 µM ero1)
F	10.3
P value	0.0002
P value summary	***
Significant diff. among means (P < 0.05)?	Yes
R square	0.329
Brown-Forsythe test
F (DFn, DFd)	0,7709 (2, 42)
P value	0.469
P value summary	ns
Are SDs significantly different (P < 0.05)?	No
Bartlett's test
Bartlett's statistic (corrected)	0.5321
P value	0.7664
P value summary	ns
Are SDs significantly different (P < 0.05)?	No
ANOVA table	SS	DF	MS	F (DFn, DFd)	P value
Treatment (between columns)	179.5	2	89.76	F (2, 42) = 10,3	P=0,0002
Residual (within columns)	366.1	42	8.717
Total	545.7	44
Data summary
Number of treatments (columns)	3
Number of values (total)	45
Number of families	1
Number of comparisons per family	3
Alpha	0.05
Tukey's multiple comparisons test	Mean Diff,	95,00% CI of diff,	Significant?	Summary	Adjusted P Value
WT vs. ero1-3	3.408	0,8299 to 5,986	Yes	**	0.007	A-B
WT vs. ero1-4	4.697	2,072 to 7,322	Yes	***	0.0002	A-C
ero1-3 vs. ero1-4	1.289	-1,376 to 3,955	No	ns	0.4744	B-C
Test details	Mean 1	Mean 2	Mean Diff,	SE of diff,	n1	n2	q	DF
WT vs. ero1-3	22.19	18.78	3.408	1.061	16	15	4.542	42
WT vs. ero1-4	22.19	17.49	4.697	1.081	16	14	6.148	42
ero1-3 vs. ero1-4	18.78	17.49	1.289	1.097	15	14	1.662	42
One-way ANOVA summary (2000 µM ero1)
F	101.4
P value	<0,0001
P value summary	****
Significant diff. among means (P < 0.05)?	Yes
R square	0.8184
Brown-Forsythe test
F (DFn, DFd)	5,495 (2, 45)
P value	0.0073
P value summary	**
Are SDs significantly different (P < 0.05)?	Yes
Bartlett's test
Bartlett's statistic (corrected)	9.884
P value	0.0071
P value summary	**
Are SDs significantly different (P < 0.05)?	Yes
ANOVA table	SS	DF	MS	F (DFn, DFd)	P value
Treatment (between columns)	46.64	2	23.32	F (2, 45) = 101,4	P<0,0001
Residual (within columns)	10.35	45	0.2299
Total	56.98	47
Data summary
Number of treatments (columns)	3
Number of values (total)	48
Number of families	1
Number of comparisons per family	3
Alpha	0.05
Tukey's multiple comparisons test	Mean Diff,	95,00% CI of diff,	Significant?	Summary	Adjusted P Value
WT vs. ero1-3	1.711	1,3 to 2,121	Yes	****	<0,0001	A-B
WT vs. ero1-4	2.331	1,92 to 2,742	Yes	****	<0,0001	A-C
ero1-3 vs. ero1-4	0.6204	0,2095 to 1,031	Yes	**	0.0019	B-C
Test details	Mean 1	Mean 2	Mean Diff,	SE of diff,	n1	n2	q	DF
WT vs. ero1-3	2.714	1.004	1.711	0.1695	16	16	14.27	45
WT vs. ero1-4	2.714	0.3833	2.331	0.1695	16	16	19.44	45
ero1-3 vs. ero1-4	1.004	0.3833	0.6204	0.1695	16	16	5.175	45

## Sheet: Supplemental Data Set S7
Supplemental Data sets. Ugalde et al.
Supplemental Figure S3F
One-way ANOVA summary (Prmary root lenght)
F	1.065
P value	0.3678
P value summary	ns
Significant diff. among means (P < 0.05)?	No
R square	0.03156
Brown-Forsythe test
F (DFn, DFd)	0,6279 (3, 98)
P value	0.5987
P value summary	ns
Are SDs significantly different (P < 0.05)?	No
Bartlett's test
Bartlett's statistic (corrected)	4.054
P value	0.2557
P value summary	ns
Are SDs significantly different (P < 0.05)?	No
ANOVA table	SS	DF	MS	F (DFn, DFd)	P value
Treatment (between columns)	52.02	3	17.34	F (3, 98) = 1,065	P=0,3678
Residual (within columns)	1596	98	16.29
Total	1648	101
Data summary
Number of treatments (columns)	4
Number of values (total)	102
Number of families	1
Number of comparisons per family	6
Alpha	0.05
Tukey's multiple comparisons test	Mean Diff,	95,00% CI of diff,	Significant?	Summary	Adjusted P Value
WT vs. ero1-3	-1.928	-5,012 to 1,155	No	ns	0.3643	A-B
WT vs. amiRERO2 #5	-0.1981	-3,246 to 2,849	No	ns	0.9982	A-C
WT vs. ero1ero2 #5	-0.868	-3,683 to 1,948	No	ns	0.8516	A-D
ero1-3 vs. amiRERO2 #5	1.73	-1,416 to 4,876	No	ns	0.4793	B-C
ero1-3 vs. ero1ero2 #5	1.06	-1,861 to 3,981	No	ns	0.7787	B-D
amiRERO2 #5 vs. ero1ero2 #5	-0.6698	-3,553 to 2,214	No	ns	0.9296	C-D
Test details	Mean 1	Mean 2	Mean Diff,	SE of diff,	n1	n2	q	DF
WT vs. ero1-3	30.33	32.26	-1.928	1.18	25	22	2.311	98
WT vs. amiRERO2 #5	30.33	30.53	-0.1981	1.166	25	23	0.2403	98
WT vs. ero1ero2 #5	30.33	31.2	-0.868	1.077	25	32	1.139	98
ero1-3 vs. amiRERO2 #5	32.26	30.53	1.73	1.204	22	23	2.033	98
ero1-3 vs. ero1ero2 #5	32.26	31.2	1.06	1.118	22	32	1.341	98
amiRERO2 #5 vs. ero1ero2 #5	30.53	31.2	-0.6698	1.103	23	32	0.8587	98
Supplemental Figure S3H
One-way ANOVA summary (Rosette size)
F	2.954
P value	0.0454
P value summary	*
Significant diff. among means (P < 0.05)?	Yes
R square	0.1976
Brown-Forsythe test
F (DFn, DFd)	0,8286 (3, 36)
P value	0.4869
P value summary	ns
Are SDs significantly different (P < 0.05)?	No
Bartlett's test
Bartlett's statistic (corrected)	4.451
P value	0.2167
P value summary	ns
Are SDs significantly different (P < 0.05)?	No
ANOVA table	SS	DF	MS	F (DFn, DFd)	P value
Treatment (between columns)	385990	3	128663	F (3, 36) = 2,954	P=0,0454
Residual (within columns)	1567870	36	43552
Total	1953860	39
Data summary
Number of treatments (columns)	4
Number of values (total)	40
Number of families	1
Number of comparisons per family	6
Alpha	0.05
Tukey's multiple comparisons test	Mean Diff,	95,00% CI of diff,	Significant?	Summary	Adjusted P Value
WT vs. ero1-3	127.4	-123,9 to 378,8	No	ns	0.5286	A-B
WT vs. amiRERO2 #5	205.6	-45,76 to 457	No	ns	0.1418	A-C
WT vs. ero1ero2 #5	-39.8	-291,2 to 211,6	No	ns	0.9736	A-D
ero1-3 vs. amiRERO2 #5	78.16	-173,2 to 329,5	No	ns	0.8363	B-C
ero1-3 vs. ero1ero2 #5	-167.2	-418,6 to 84,11	No	ns	0.2937	B-D
amiRERO2 #5 vs. ero1ero2 #5	-245.4	-496,8 to 5,958	No	ns	0.0578	C-D
Test details	Mean 1	Mean 2	Mean Diff,	SE of diff,	n1	n2	q	DF
WT vs. ero1-3	824.6	697.1	127.4	93.33	10	10	1.931	36
WT vs. amiRERO2 #5	824.6	619	205.6	93.33	10	10	3.115	36
WT vs. ero1ero2 #5	824.6	864.4	-39.8	93.33	10	10	0.6031	36
ero1-3 vs. amiRERO2 #5	697.1	619	78.16	93.33	10	10	1.184	36
ero1-3 vs. ero1ero2 #5	697.1	864.4	-167.2	93.33	10	10	2.534	36
amiRERO2 #5 vs. ero1ero2 #5	619	864.4	-245.4	93.33	10	10	3.719	36

## Sheet: Supplemental Data Set S8
Supplemental Data sets. Ugalde et al.
Supplemental Figure S4A
Column B	H2O		Column B	DMSO
vs.	vs,		vs.	vs,
Column A	DTT		Column A	TM
Unpaired t test (ERO1 DTT)			Unpaired t test (ERO1 TM)
P value	0.0045		P value	<0,0001
P value summary	**		P value summary	****
Significantly different (P < 0.05)?	Yes		Significantly different (P < 0.05)?	Yes
One- or two-tailed P value?	Two-tailed		One- or two-tailed P value?	Two-tailed
t, df	t=5,767 df=4		t, df	t=23,25 df=4
How big is the difference?			How big is the difference?
Mean ± SEM of column A	8,362 ± 1,326, n=3		Mean ± SEM of column A	3,579 ± 0,1163, n=3
Mean ± SEM of column B	0,6838 ± 0,1235, n=3		Mean ± SEM of column B	0,5754 ± 0,05628, n=3
Difference between means	-7,678 ± 1,331		Difference between means	-3,004 ± 0,1292
95% confidence interval	-11,37 to -3,982		95% confidence interval	-3,362 to -2,645
R squared (eta squared)	0.8926		R squared (eta squared)	0.9927
F test to compare variances			F test to compare variances
F, DFn, Dfd	115,3, 2, 2		F, DFn, Dfd	4,268, 2, 2
P value	0.0172		P value	0.3797
P value summary	*		P value summary	ns
Significantly different (P < 0.05)?	Yes		Significantly different (P < 0.05)?	No
Column B	H2O		Column B	DMSO
vs.	vs,		vs.	vs,
Column A	DTT		Column A	TM
Unpaired t test (ERO2 DTT)			Unpaired t test (ERO2 TM)
P value	0.2335		P value	0.9446
P value summary	ns		P value summary	ns
Significantly different (P < 0.05)?	No		Significantly different (P < 0.05)?	No
One- or two-tailed P value?	Two-tailed		One- or two-tailed P value?	Two-tailed
t, df	t=1,402 df=4		t, df	t=0,0739 df=4
How big is the difference?			How big is the difference?
Mean ± SEM of column A	1,277 ± 0,05853, n=3		Mean ± SEM of column A	1,096 ± 0,3084, n=3
Mean ± SEM of column B	1,146 ± 0,0735, n=3		Mean ± SEM of column B	1,121 ± 0,1193, n=3
Difference between means	-0,1317 ± 0,09395		Difference between means	0,02443 ± 0,3306
95% confidence interval	-0,3926 to 0,1291		95% confidence interval	-0,8936 to 0,9424
R squared (eta squared)	0.3295		R squared (eta squared)	0.001364
F test to compare variances			F test to compare variances
F, DFn, Dfd	1,577, 2, 2		F, DFn, Dfd	6,68, 2, 2
P value	0.7761		P value	0.2604
P value summary	ns		P value summary	ns
Significantly different (P < 0.05)?	No		Significantly different (P < 0.05)?	No

## Sheet: Supplemental Data Set S9
Supplemental Data sets. Ugalde et al.
Supplemental Figure S5B
One-way ANOVA summary (0 µM amiERO2)
F	2.006
P value	0.1269
P value summary	ns
Significant diff. among means (P < 0.05)?	No
R square	0.1203
Brown-Forsythe test
F (DFn, DFd)	1,954 (3, 44)
P value	0.1349
P value summary	ns
Are SDs significantly different (P < 0.05)?	No
Bartlett's test
Bartlett's statistic (corrected)	21.92
P value	<0,0001
P value summary	****
Are SDs significantly different (P < 0.05)?	Yes
ANOVA table	SS	DF	MS	F (DFn, DFd)	P value
Treatment (between columns)	128.9	3	42.96	F (3, 44) = 2,006	P=0,1269
Residual (within columns)	942	44	21.41
Total	1071	47
Data summary
Number of treatments (columns)	4
Number of values (total)	48
Number of families	1
Number of comparisons per family	6
Alpha	0.05
Tukey's multiple comparisons test	Mean Diff,	95,00% CI of diff,	Significant?	Summary	Adjusted P Value
WT vs. #5	-1.97	-7,013 to 3,074	No	ns	0.7255	A-B
WT vs. #16	-2.265	-7,308 to 2,779	No	ns	0.6308	A-C
WT vs. #17	1.794	-3,249 to 6,838	No	ns	0.7782	A-D
#5 vs. #16	-0.2948	-5,338 to 4,749	No	ns	0.9986	B-C
#5 vs. #17	3.764	-1,28 to 8,808	No	ns	0.2063	B-D
#16 vs. #17	4.059	-0,9848 to 9,102	No	ns	0.1539	C-D
Test details	Mean 1	Mean 2	Mean Diff,	SE of diff,	n1	n2	q	DF
WT vs. #5	35.72	37.69	-1.97	1.889	12	12	1.475	44
WT vs. #16	35.72	37.99	-2.265	1.889	12	12	1.695	44
WT vs. #17	35.72	33.93	1.794	1.889	12	12	1.343	44
#5 vs. #16	37.69	37.99	-0.2948	1.889	12	12	0.2207	44
#5 vs. #17	37.69	33.93	3.764	1.889	12	12	2.818	44
#16 vs. #17	37.99	33.93	4.059	1.889	12	12	3.039	44
One-way ANOVA summary (800 µM amiERO2)
F	99.58
P value	<0,0001
P value summary	****
Significant diff. among means (P < 0.05)?	Yes
R square	0.8742
Brown-Forsythe test
F (DFn, DFd)	0,7152 (3, 43)
P value	0.5483
P value summary	ns
Are SDs significantly different (P < 0.05)?	No
Bartlett's test
Bartlett's statistic (corrected)	9.52
P value	0.0231
P value summary	*
Are SDs significantly different (P < 0.05)?	Yes
ANOVA table	SS	DF	MS	F (DFn, DFd)	P value
Treatment (between columns)	1755	3	585.1	F (3, 43) = 99,58	P<0,0001
Residual (within columns)	252.6	43	5.875
Total	2008	46
Data summary
Number of treatments (columns)	4
Number of values (total)	47
Number of families	1
Number of comparisons per family	6
Alpha	0.05
Tukey's multiple comparisons test	Mean Diff,	95,00% CI of diff,	Significant?	Summary	Adjusted P Value
WT vs. #5	0.2378	-2,466 to 2,942	No	ns	0.9954	A-B
WT vs. #16	11.33	8,624 to 14,03	Yes	****	<0,0001	A-C
WT vs. #17	13.22	10,51 to 15,92	Yes	****	<0,0001	A-D
#5 vs. #16	11.09	8,446 to 13,73	Yes	****	<0,0001	B-C
#5 vs. #17	12.98	10,34 to 15,62	Yes	****	<0,0001	B-D
#16 vs. #17	1.89	-0,7542 to 4,535	No	ns	0.2389	C-D
Test details	Mean 1	Mean 2	Mean Diff,	SE of diff,	n1	n2	q	DF
WT vs. #5	19.41	19.17	0.2378	1.012	11	12	0.3324	43
WT vs. #16	19.41	8.08	11.33	1.012	11	12	15.83	43
WT vs. #17	19.41	6.189	13.22	1.012	11	12	18.48	43
#5 vs. #16	19.17	8.08	11.09	0.9895	12	12	15.85	43
#5 vs. #17	19.17	6.189	12.98	0.9895	12	12	18.55	43
#16 vs. #17	8.08	6.189	1.89	0.9895	12	12	2.702	43
One-way ANOVA summary (2000 µM amiERO2)
F	16.02
P value	<0,0001
P value summary	****
Significant diff. among means (P < 0.05)?	Yes
R square	0.522
Brown-Forsythe test
F (DFn, DFd)	2,361 (3, 44)
P value	0.0843
P value summary	ns
Are SDs significantly different (P < 0.05)?	No
Bartlett's test
Bartlett's statistic (corrected)	5.663
P value	0.1292
P value summary	ns
Are SDs significantly different (P < 0.05)?	No
ANOVA table	SS	DF	MS	F (DFn, DFd)	P value
Treatment (between columns)	13.08	3	4.36	F (3, 44) = 16,02	P<0,0001
Residual (within columns)	11.98	44	0.2722
Total	25.06	47
Data summary
Number of treatments (columns)	4
Number of values (total)	48
Number of families	1
Number of comparisons per family	6
Alpha	0.05
Tukey's multiple comparisons test	Mean Diff,	95,00% CI of diff,	Significant?	Summary	Adjusted P Value
WT vs. #5	0.3959	-0,1728 to 0,9647	No	ns	0.2605	A-B
WT vs. #16	1.282	0,7137 to 1,851	Yes	****	<0,0001	A-C
WT vs. #17	1.11	0,5417 to 1,679	Yes	****	<0,0001	A-D
#5 vs. #16	0.8865	0,3178 to 1,455	Yes	***	0.0008	B-C
#5 vs. #17	0.7145	0,1458 to 1,283	Yes	**	0.0086	B-D
#16 vs. #17	-0.172	-0,7407 to 0,3967	No	ns	0.8506	C-D
Test details	Mean 1	Mean 2	Mean Diff,	SE of diff,	n1	n2	q	DF
WT vs. #5	2.399	2.004	0.3959	0.213	12	12	2.629	44
WT vs. #16	2.399	1.117	1.282	0.213	12	12	8.514	44
WT vs. #17	2.399	1.289	1.11	0.213	12	12	7.372	44
#5 vs. #16	2.004	1.117	0.8865	0.213	12	12	5.886	44
#5 vs. #17	2.004	1.289	0.7145	0.213	12	12	4.744	44
#16 vs. #17	1.117	1.289	-0.172	0.213	12	12	1.142	44
Supplemental Figure S5D
One-way ANOVA summary (0 µM ero1 ero2)
F	1.015
P value	0.395
P value summary	ns
Significant diff. among means (P < 0.05)?	No
R square	0.06475
Brown-Forsythe test
F (DFn, DFd)	0,2464 (3, 44)
P value	0.8635
P value summary	ns
Are SDs significantly different (P < 0.05)?	No
Bartlett's test
Bartlett's statistic (corrected)	0.5107
P value	0.9165
P value summary	ns
Are SDs significantly different (P < 0.05)?	No
ANOVA table	SS	DF	MS	F (DFn, DFd)	P value
Treatment (between columns)	67.41	3	22.47	F (3, 44) = 1,015	P=0,3950
Residual (within columns)	973.7	44	22.13
Total	1041	47
Data summary
Number of treatments (columns)	4
Number of values (total)	48
Number of families	1
Number of comparisons per family	6
Alpha	0.05
Tukey's multiple comparisons test	Mean Diff,	95,00% CI of diff,	Significant?	Summary	Adjusted P Value
WT vs. #5	-2.884	-8,011 to 2,244	No	ns	0.4452	A-B
WT vs. #24	-0.07	-5,198 to 5,058	No	ns	>0,9999	A-C
WT vs. #26	-0.4626	-5,59 to 4,665	No	ns	0.995	A-D
#5 vs. #24	2.814	-2,314 to 7,941	No	ns	0.4667	B-C
#5 vs. #26	2.421	-2,706 to 7,549	No	ns	0.5923	B-D
#24 vs. #26	-0.3926	-5,52 to 4,735	No	ns	0.9969	C-D
Test details	Mean 1	Mean 2	Mean Diff,	SE of diff,	n1	n2	q	DF
WT vs. #5	34.7	37.58	-2.884	1.92	12	12	2.124	44
WT vs. #24	34.7	34.77	-0.07	1.92	12	12	0.05155	44
WT vs. #26	34.7	35.16	-0.4626	1.92	12	12	0.3406	44
#5 vs. #24	37.58	34.77	2.814	1.92	12	12	2.072	44
#5 vs. #26	37.58	35.16	2.421	1.92	12	12	1.783	44
#24 vs. #26	34.77	35.16	-0.3926	1.92	12	12	0.2891	44
One-way ANOVA summary (450 µM ero1 ero2)
F	6.381
P value	0.0011
P value summary	**
Significant diff. among means (P < 0.05)?	Yes
R square	0.3032
Brown-Forsythe test
F (DFn, DFd)	3,166 (3, 44)
P value	0.0336
P value summary	*
Are SDs significantly different (P < 0.05)?	Yes
Bartlett's test
Bartlett's statistic (corrected)	4.27
P value	0.2337
P value summary	ns
Are SDs significantly different (P < 0.05)?	No
ANOVA table	SS	DF	MS	F (DFn, DFd)	P value
Treatment (between columns)	1646	3	548.6	F (3, 44) = 6,381	P=0,0011
Residual (within columns)	3783	44	85.97
Total	5428	47
Data summary
Number of treatments (columns)	4
Number of values (total)	48
Number of families	1
Number of comparisons per family	6
Alpha	0.05
Tukey's multiple comparisons test	Mean Diff,	95,00% CI of diff,	Significant?	Summary	Adjusted P Value
WT vs. #5	16.14	6,034 to 26,25	Yes	***	0.0006	A-B
WT vs. #24	11.22	1,111 to 21,32	Yes	*	0.0243	A-C
WT vs. #26	8.513	-1,594 to 18,62	No	ns	0.1261	A-D
#5 vs. #24	-4.922	-15,03 to 5,184	No	ns	0.5676	B-C
#5 vs. #26	-7.628	-17,73 to 2,479	No	ns	0.198	B-D
#24 vs. #26	-2.705	-12,81 to 7,401	No	ns	0.8907	C-D
Test details	Mean 1	Mean 2	Mean Diff,	SE of diff,	n1	n2	q	DF
WT vs. #5	23.9	7.757	16.14	3.785	12	12	6.03	44
WT vs. #24	23.9	12.68	11.22	3.785	12	12	4.191	44
WT vs. #26	23.9	15.39	8.513	3.785	12	12	3.18	44
#5 vs. #24	7.757	12.68	-4.922	3.785	12	12	1.839	44
#5 vs. #26	7.757	15.39	-7.628	3.785	12	12	2.85	44
#24 vs. #26	12.68	15.39	-2.705	3.785	12	12	1.011	44
One-way ANOVA summary (800 µM ero1 ero2)
F	55.22
P value	<0,0001
P value summary	****
Significant diff. among means (P < 0.05)?	Yes
R square	0.7901
Brown-Forsythe test
F (DFn, DFd)	1,163 (3, 44)
P value	0.3347
P value summary	ns
Are SDs significantly different (P < 0.05)?	No
Bartlett's test
Bartlett's statistic (corrected)	15.06
P value	0.0018
P value summary	**
Are SDs significantly different (P < 0.05)?	Yes
ANOVA table	SS	DF	MS	F (DFn, DFd)	P value
Treatment (between columns)	2171	3	723.6	F (3, 44) = 55,22	P<0,0001
Residual (within columns)	576.6	44	13.1
Total	2747	47
Data summary
Number of treatments (columns)	4
Number of values (total)	48
Number of families	1
Number of comparisons per family	6
Alpha	0.05
Tukey's multiple comparisons test	Mean Diff,	95,00% CI of diff,	Significant?	Summary	Adjusted P Value
WT vs. #5	17.79	13,84 to 21,74	Yes	****	<0,0001	A-B
WT vs. #24	14.65	10,71 to 18,6	Yes	****	<0,0001	A-C
WT vs. #26	11.69	7,746 to 15,64	Yes	****	<0,0001	A-D
#5 vs. #24	-3.137	-7,083 to 0,8086	No	ns	0.1618	B-C
#5 vs. #26	-6.097	-10,04 to -2,151	Yes	***	0.0009	B-D
#24 vs. #26	-2.96	-6,906 to 0,9861	No	ns	0.2025	C-D
Test details	Mean 1	Mean 2	Mean Diff,	SE of diff,	n1	n2	q	DF
WT vs. #5	21	3.214	17.79	1.478	12	12	17.02	44
WT vs. #24	21	6.351	14.65	1.478	12	12	14.02	44
WT vs. #26	21	9.311	11.69	1.478	12	12	11.19	44
#5 vs. #24	3.214	6.351	-3.137	1.478	12	12	3.002	44
#5 vs. #26	3.214	9.311	-6.097	1.478	12	12	5.835	44
#24 vs. #26	6.351	9.311	-2.96	1.478	12	12	2.832	44

## Sheet: Supplemental Data Set S10
Supplemental Data sets. Ugalde et al.
Supplemental Figure S6
Table Analyzed	0 µM		Table Analyzed	100 µM		Table Analyzed	200 µM		Table Analyzed	450 µM		Table Analyzed	800 µM		Table Analyzed	1200 µM		Table Analyzed	1600 µM		Table Analyzed	2000 µM
Column B	ero1 ero2		Column B	ero1 ero2		Column B	ero1 ero2		Column B	ero1 ero2		Column B	ero1 ero2		Column B	ero1 ero2		Column B	ero1 ero2		Column B	ero1 ero2
vs.	vs,		vs.	vs,		vs.	vs,		vs.	vs,		vs.	vs,		vs.	vs,		vs.	vs,		vs.	vs,
Column A	WT		Column A	WT		Column A	WT		Column A	WT		Column A	WT		Column A	WT		Column A	WT		Column A	WT
Unpaired t test (0 µM DTT)			Unpaired t test (100 µM DTT)			Unpaired t test (200 µM DTT)			Unpaired t test (450 µM DTT)			Unpaired t test (800 µM DTT)			Unpaired t test (1200 µM DTT)			Unpaired t test (1600 µM DTT)			Unpaired t test (2000 µM DTT)
P value	0.6865		P value	0.1441		P value	<0,0001		P value	<0,0001		P value	<0,0001		P value	<0,0001		P value	<0,0001		P value	<0,0001
P value summary	ns		P value summary	ns		P value summary	****		P value summary	****		P value summary	****		P value summary	****		P value summary	****		P value summary	****
Significantly different (P < 0.05)?	No		Significantly different (P < 0.05)?	No		Significantly different (P < 0.05)?	Yes		Significantly different (P < 0.05)?	Yes		Significantly different (P < 0.05)?	Yes		Significantly different (P < 0.05)?	Yes		Significantly different (P < 0.05)?	Yes		Significantly different (P < 0.05)?	Yes
One- or two-tailed P value?	Two-tailed		One- or two-tailed P value?	Two-tailed		One- or two-tailed P value?	Two-tailed		One- or two-tailed P value?	Two-tailed		One- or two-tailed P value?	Two-tailed		One- or two-tailed P value?	Two-tailed		One- or two-tailed P value?	Two-tailed		One- or two-tailed P value?	Two-tailed
t, df	t=0,4055 df=64		t, df	t=1,486 df=46		t, df	t=6,779 df=46		t, df	t=6,699 df=34		t, df	t=18,54 df=34		t, df	t=19,78 df=46		t, df	t=11,21 df=46		t, df	t=12,25 df=46
How big is the difference?			How big is the difference?			How big is the difference?			How big is the difference?			How big is the difference?			How big is the difference?			How big is the difference?			How big is the difference?
Mean ± SEM of column A	30,45 ± 1,29, n=24		Mean ± SEM of column A	35,2 ± 1,406, n=24		Mean ± SEM of column A	33,85 ± 1,739, n=24		Mean ± SEM of column A	21,09 ± 1,187, n=18		Mean ± SEM of column A	17,47 ± 0,7862, n=18		Mean ± SEM of column A	14,2 ± 0,7182, n=24		Mean ± SEM of column A	6,955 ± 0,6202, n=24		Mean ± SEM of column A	4,87 ± 0,3975, n=24
Mean ± SEM of column B	31,38 ± 1,57, n=42		Mean ± SEM of column B	31,61 ± 1,966, n=24		Mean ± SEM of column B	15,21 ± 2,128, n=24		Mean ± SEM of column B	8,655 ± 1,428, n=18		Mean ± SEM of column B	1,158 ± 0,3946, n=18		Mean ± SEM of column B	0 ± 0, n=24		Mean ± SEM of column B	0 ± 0, n=24		Mean ± SEM of column B	0 ± 0, n=24
Difference between means	0,9318 ± 2,298		Difference between means	-3,592 ± 2,417		Difference between means	-18,63 ± 2,749		Difference between means	-12,44 ± 1,856		Difference between means	-16,31 ± 0,8797		Difference between means	-14,2 ± 0,7182		Difference between means	-6,955 ± 0,6202		Difference between means	-4,87 ± 0,3975
95% confidence interval	-3,659 to 5,522		95% confidence interval	-8,458 to 1,273		95% confidence interval	-24,16 to -13,1		95% confidence interval	-16,21 to -8,664		95% confidence interval	-18,1 to -14,53		95% confidence interval	-15,65 to -12,76		95% confidence interval	-8,203 to -5,706		95% confidence interval	-5,67 to -4,07
R squared (eta squared)	0.002562		R squared (eta squared)	0.04581		R squared (eta squared)	0.4997		R squared (eta squared)	0.569		R squared (eta squared)	0.91		R squared (eta squared)	0.8948		R squared (eta squared)	0.7322		R squared (eta squared)	0.7655
F test to compare variances			F test to compare variances			F test to compare variances			F test to compare variances			F test to compare variances			F test to compare variances			F test to compare variances			F test to compare variances
F, DFn, Dfd	2,593, 41, 23		F, DFn, Dfd	1,955, 23, 23		F, DFn, Dfd	1,497, 23, 23		F, DFn, Dfd	1,447, 17, 17		F, DFn, Dfd	3,97, 17, 17		F, DFn, Dfd	Infinity, 23, 23		F, DFn, Dfd	Infinity, 23, 23		F, DFn, Dfd	Infinity, 23, 23
P value	0.0171		P value	0.1149		P value	0.3404		P value	0.4543		P value	0.0069		P value	<0,0001		P value	<0,0001		P value	<0,0001
P value summary	*		P value summary	ns		P value summary	ns		P value summary	ns		P value summary	**		P value summary	****		P value summary	****		P value summary	****
Significantly different (P < 0.05)?	Yes		Significantly different (P < 0.05)?	No		Significantly different (P < 0.05)?	No		Significantly different (P < 0.05)?	No		Significantly different (P < 0.05)?	Yes		Significantly different (P < 0.05)?	Yes		Significantly different (P < 0.05)?	Yes		Significantly different (P < 0.05)?	Yes

[truncated: 3 more sheets: Supplemental Data Set S11, Supplemental Data Set S12, Supplemental Data Set S13]
